# Supplementary material for: Long-term outcomes of pT1 rectal cancer after transanal endoscopic surgery: again, a word of caution on high local recurrence — a cohort study
Source: Int J Colorectal Dis. 2026 Jan 3;41(1):10. doi: 10.1007/s00384-025-05038-x (PMC12764653; doi:10.1007/s00384-025-05038-x)
Supplement: Supplementary file 1 — Supplementary file1 (XLSX 16.3 KB) [file 384_2025_5038_MOESM1_ESM.xlsx]

## Sheet: CASUISTICA TAULI-T1_20-7-2025
Age	Sex	ASA	Macroscopic_Size	Rectoscopy_Height	Preop_biopsy	EER_T	EER_N	RM_T	RM_N	Lesion_Type	Quadrant_Location	Type_TEM_TEO	Time_Qiur	Exeresis_En bloc_or_Fragmented	Suture_TEM	Discharge_Date	Hospital_Stay_Days	Postoperative_Complication	Clavien_Dindo	Clavien_Dindo_>II	CCI	Exitus_PO	Path_Size_ADK	Path_ADK_over_ADN	Path_ADENOMA_TYPE	Path_Presence_Musc_prop	Path_Margin_Negative	Path_Lat_Margin	Path_Prof_Margin	Path_Grade_Differentiation	Path_Grade_Differ_1_4	Path_MAL_Grade_Diff	Path_Lymph_Invasion	Path_Vascular_Invasion	Path_Perineural_Invasion	Path_Lymphocytic_Infiltration	Path_Budding	Compute_Malign_Prognosis_Factor	Path_Malign_Prognosis_Factor	Complete_Date_ETM	Surgery_Type_Complete_ETM	LR_after_Complete_ETM	Local_Recurrence	Date_LR	Months_FollowUp_RL	DISTANT_RECURRENCE_01	Date_DR	Months_FollowUp_DR	LR_AND_OR_DR
75	1	II	3.5	11	Adenocarcinoma	uT2: Tumor invades the muscularis propria	No	Less than or equal to T2	No	Protruded Pedunculated	Left Lateral	TEM	100	En bloc	Complete	2006-08-21	3	No	0	0	0	0	2.5	1	Villous	Yes	Negative	3	7	G1	1	0	1	0	1	1	1	4	1	2006-10-05	ETM	0	0	2010-09-01	48	1	2007-07-04	48	1
69	1	III	6	3	High-grade dysplasia adenoma	uT2: Tumor invades the muscularis propria	No	Less than or equal to T3		Protruded Pedunculated	Posterior	TEM	40	Fragmented	Complete	2014-12-19	3	No	0	0	0	0	0.7	1	Villous	Yes	Fragmented		13	G1	1	0	1	1	0	1	0	3	1			0	0	2017-05-20	29	1	2017-03-14	26	1
69	0	III	4.5	7	High-grade dysplasia adenoma	uT1: Tumor invades the submucosa	No	Less than or equal to T2		Protruded Sessile	Posterior	TEO	85	En bloc	Complete	2012-03-05	3	No	0	0	0	0	1	1	Tubulovillous	Yes	Negative	8	9	G3	3	1	0	0	0	0	0	1	1			0	1	2014-12-28	33	1	2016-12-28	57	2
80	0	III	3	15	Adenocarcinoma	uT1: Tumor invades the submucosa	No	Less than or equal to T2	No	Superficial Flat	Posterior	TEM	140	En bloc	Complete	2005-03-04	3	No	0	0	0	0	1.1	1	Tubulovillous	Yes	Negative	2	1	G1	1	0	1	0	0	1	0	2	1			0	1	2005-10-06	7	0	2020-11-28	188	1
71	1	III	6	5	High-grade dysplasia adenoma	uT0: Tumor does not surpass the muscularis mucosae	No	Less than or equal to T2	No	Protruded Pedunculated	Posterior	TEM	240	Fragmented	Complete	2005-03-09	5	Yes	I	0	8.7	0	0.5	1	Villous	Yes	Negative	6	3	G2	2	0	1	0	0	1	0	2	1			0	0	2010-06-19	63	0	2010-06-19	63	0
80	0	III	5.5	6	Adenocarcinoma	uT2: Tumor invades the muscularis propria	No	Less than or equal to T2		Protruded Sessile	Anterior	TEM	100	En bloc	Complete	2005-05-23	6	No	0	0	0	0	4.7	1	Villous	Yes	Negative	10	6	G3	3	1	0	0	0	0	0	1	1			0	0	2013-01-20	92	0	2006-06-28	13	0
68	1	III	2.9	10	Adenocarcinoma	NOT EVALUABLE	NOT EVALUABLE	Less than or equal to T2	No	Excavated	Anterior	TEO	20	En bloc	Complete	2018-03-04	2	Yes	I	0	8.7	0	0.8	1	Tubulovillous	Yes	Negative	6	4	G1	1	0	0	0	1	0	0	1	1			0	0	2020-03-19	24	0	2020-03-19	24	0
40	1	I	5.5	5	High-grade dysplasia adenoma	uT2: Tumor invades the muscularis propria	No	Less than or equal to T2	No	Protruded Sessile	Left Lateral	TEM	140	En bloc	Complete	2008-02-25	5	No	0	0	0	0	0.7	1	Tubulovillous	Yes	Negative	10	11	G1	1	0	0	0	1	0	0	1	1	2008-03-15	ETM-Miles	1	1	2009-03-15	12	1	2010-03-01	24	2
51	1	II	3	8	Adenocarcinoma	uT1: Tumor invades the submucosa	No	Less than or equal to T2	No	Excavated	Right Lateral	TEO	40	En bloc	Complete	2016-04-07	2	No	0	0	0	0	1.5	0		Yes	Negative	7	12	G1	1	0	1	1	1	1	0	4	1	2016-05-02	RAB lap -->laparotomy; T	0	0	2024-11-08	103	1	2017-07-01	14	1
47	0	II	4	4	Adenocarcinoma	uT1: Tumor invades the submucosa	No	T3		Protruded Sessile	Left Lateral	TEO	80	En bloc	Complete	2012-06-26	0	No	0	0	0	0	1.6	1	Villous	Yes	Negative	3	3	G4	4	1	0	0	0	0	0	1	1	2012-11-14	ETM	0	0	2024-11-08	148	0	2024-11-08	148	0
69	1	II	5	12	Low-grade dysplasia adenoma	uT1: Tumor invades the submucosa	No	Less than or equal to T2	No	Excavated	Left Lateral	TEM	100	En bloc	Complete	2011-10-21	28	No	0	0	0	0	2.5	0		Yes	Negative	3	4	G1	1	0	1	0	0	1	0	2	1			0	1	2011-12-09	12	0	2018-01-02	85	1
58	0	I	3	8	Adenocarcinoma	uT1: Tumor invades the submucosa	No	Less than or equal to T2	No	Superficial Flat	Left Lateral	TEM	90	En bloc	Complete	2004-06-10	4	No	0	0	0	0	2.7	0		YES	Negative	7	4	G1	1	0	1	0	0	1	0	2	1			0	0	2023-06-06	227	0	2023-06-06	227	0
53	0	III	5	8	Adenocarcinoma	uT1: Tumor invades the submucosa	No	Less than or equal to T2	No	Superficial Flat	Left Lateral	TEM	70	En bloc	Complete	2008-07-10	3	No	0	0	0	0	3	0		Yes	Negative	5	10	G3	3	1	0	0	0	0	0	1	1			0	0	2014-03-05	67	0	2014-03-05	67	0
[truncated: 6 more columns]
