# Supplementary material for: Long-term outcomes of pT1 rectal cancer after transanal endoscopic surgery: again, a word of caution on high local recurrence — a cohort study
Source: Int J Colorectal Dis. 2026 Jan 3;41(1):10. doi: 10.1007/s00384-025-05038-x (PMC12764653; doi:10.1007/s00384-025-05038-x)
Supplement: Supplementary file 2 — Supplementary file2 (XLSX 13.5 KB) [file 384_2025_5038_MOESM2_ESM.xlsx]

## Sheet: Full 1
Age	Sex	Sex.1	ASA	Macroscopic Size (cm)	Rectoscopy_height (cm)	Preoperative Biopsy	EER-T	EER-N	MRI-T	MRI-N	Lesion Type	Location	Type of Surgery	Surgical Time (min)	Size by Quadrants	Surgical Specimen	TEM/TEO Suture	Hospital Stay (days)	Postoperative Complication	Clavien-Dindo	CCI	Postoperative Death	Tumor Size AP (cm)	Path_TumorOverAdenoma	Path_AdenomaType	Path_ResectionMargin	Path_LateralMargin	Path_DeepMargin	Path_GradeOfDifferentiation	Path_LymphaticInvasion	Path_VascularInvasion	Path_PerineuralInvasion	Path_LymphocyteInfiltrate	Path_Budding	Presence of Any Risk Factor	Local Recurrence	Local or Distant Recurrence	Distant Recurrence	Follow-up Status (ALIVE/DEAD)	Cancer-Related Death	COMPLETE to TME	Type of Completion or Salvage Surgery	Treatment for Local Recurrence
69	Female	0	III	2025-05-04	7	Adenoma with high-grade dysplasia	uT1: Tumor invading the submucosa	No			Protruding Sessile	Posterior	TEO	85	1	En bloc	Complete	3.0	No	0	0.0	0	1.0	1	Tubulovillous	Negative	8	9	G3	0	0	0	0	0	1	1	1	Yes	Dead	No	0		Palliative
69	Male	1	II	5.0	12	Adenoma with low-grade dysplasia	uT1: Tumor invading the submucosa	No			Excavated	Left Lateral	TEM	100	2	En bloc	Complete	28.0	No	0	0.0	0	2025-05-02	0		Negative	3	4	G1	1	0	0	1	0	1	1	1	No	Alive	No	0	RAP	Curative
80	Female	0	III	3.0	15	Adenocarcinoma	uT1: Tumor invading the submucosa	No	rT1: Tumor invading the submucosa	No	Superficial Flat	Posterior	TEM	140	1	En bloc	Complete	3.0	No	0	0.0	0	2025-01-01	1	Tubulovillous	Negative	2	1	G1	1	0	0	1	0	1	1	1	No	Dead	No	0	RAB	Curative
40	Male	1	I	2025-05-05	5	Adenoma with high-grade dysplasia	uT2: Tumor invading the muscularis propria	No	rT2: Tumor invading the muscularis propria	No	Protruding Sessile	Left Lateral	TEM	140	2	En bloc	Complete	5.0	No	0	0.0	0	0.7	1	Tubulovillous	Negative	10	11	G1	0	0	1	0	0	1	1	1	Yes	Alive	No	1	RAP	Curative
75	Male	1	II	2025-05-03	11	Adenocarcinoma	uT2: Tumor invading the muscularis propria	No	rT1: Tumor invading the submucosa	No	Protruding Pedunculated	Left Lateral	TEM	100	1	En bloc	Complete	3.0	No	0	0.0	0	2025-05-02	1	Villous	Negative	3	7	G1	1	0	1	1	1	1	0	1	Yes	Dead	Yes	1	RAB	Curative
51	Male	1	II	3.0	8	Adenocarcinoma	uT1: Tumor invading the submucosa	No	rT1: Tumor invading the submucosa	No	Excavated	Right Lateral	TEO	40	3	En bloc	Complete	2.0	No	0	0.0	0	2025-05-01	0		Negative	7	12	G1	1	1	1	1	0	1	0	1	Yes	Alive	No	1	RAB	Curative
69	Male	1	III	6.0	3	Adenoma with high-grade dysplasia	uT2: Tumor invading the muscularis propria	No			Protruding Pedunculated	Posterior	TEM	40	3	Fragmented	Complete	3.0	No	0	0.0	0	0.7	1	Villous	Not assessable		13	G1	1	1	0	1	0	1	0	1	Yes	Dead	Yes	0
82	Female	0	III	10.0	6	Adenoma with high-grade dysplasia	uT1: Tumor invading the submucosa	No	rT2: Tumor invading the muscularis propria	No	Protruding Pedunculated	Left Lateral	TEO	135	4	Fragmented	Complete	4.0	No	0	0.0	0	3.0	1	Serrated	Not assessable	Not assessable	Not assessable	G1	0	0	0	0	0	0	1	1	Yes	Dead	Yes	0		Palliative
74	Female	0	II	2025-05-03	3	Adenocarcinoma	uT1: Tumor invading the submucosa	No			Excavated	Right Lateral	TEM	120	3	En bloc	Partial	15.0	No	0	0.0	0	2025-04-02	0		Negative	8	7	G1	0	0	0	0	0	0	1	1	No	Dead	No	0	RAP	Curative
82	Male	1	III	5.0	6	Adenoma with high-grade dysplasia	uT1: Tumor invading the submucosa	No	rT3 superficial: Tumor invading the perirectal fat <5mm	No	Protruding Sessile	Posterior	TEO	135	4	Fragmented	Partial	4.0	No	0	0.0	0	0.3	1	Villous	Not assessable		4	G1	0	0	0	0	0	0	1	1	Yes	Dead	No	0		Palliative
62	Male	1	III	5.0	5	Adenoma with low-grade dysplasia	uT1: Tumor invading the submucosa	No			Protruding Sessile	Anterior	TEO	100	1	En bloc	Partial	2.0	No	0	0.0	0	1.0	0	Villous	Negative	16	13	G1	0	0	0	0	0	0	1	1	No	Dead	Yes	0	RAP	Curative
73	Male	1	II	2025-05-02	8	Adenocarcinoma	uT1: Tumor invading the submucosa	No	rT1: Tumor invading the submucosa	No	Protruding Sessile	Anterior	TEO	40	1	En bloc	Complete	2.0	No	0	0.0	0	2025-08-01	1	Tubulovillous	Negative	5	5	G1	0	0	0	0	0	0	1	1	No	Dead	No	0	RAP	Curativo
75	Male	1	III	8.0	2	Adenoma with high-grade dysplasia	uT1: Tumor invading the submucosa	No	rT1: Tumor invading the submucosa	No	Superficial Flat	Right Lateral	TEO	115	3	En bloc	Complete	5.0	No	0	0.0	0	0.3	1	Villous	Negative	27	35	G1	0	0	0	0	0	0	1	1	No	Dead	Yes	0	RAP	Curativo
65	Male	1	III	2.0	7	Adenoma with high-grade dysplasia	uT1: Tumor invading the submucosa	No	rT1: Tumor invading the submucosa	No	Superficial Flat	Right Lateral	TEM	40	1	En bloc	Complete	0.0	No	0	0.0	0	2025-06-01	0		Negative	4	6	G1	0	0	0	0	0	0	1	1	Yes	Dead	No	0	RAP	Curative
71	Female	0	II	5.0	4	Adenoma with low-grade dysplasia	uT0: Tumor not invading beyond the muscularis mucosae	No	rT1: Tumor invading the submucosa	No	Protruding Sessile	Anterior	TEO	105	2	En bloc	Complete	2.0	No	0	0.0	0	1.0	1	Villous	Negative			G1	0	0	0	0	0	0	1	1	Yes	Dead	Yes	0	RAP	Curativo
81	Male	1	III	5.0	2	Adenoma with high-grade dysplasia	uT2: Tumor invading the muscularis propria	No	rT1: Tumor invading the submucosa	No	Protruding Sessile	Right Lateral	TEO	60	2	En bloc	Complete	5.0	Yes	I	2025-07-08	0	2025-05-03	0		Negative	7	8	G1	0	0	0	0	0	0	1	1	No	Dead	No	0		Curative
64	Male	1	II	3.0	8	Adenoma with low-grade dysplasia	uT2: Tumor invading the muscularis propria	No	rT2: Tumor invading the muscularis propria	Yes	Superficial Flat	Anterior	TEO	70	2	En bloc	Complete	3.0	No	0	0.0	0	0.8	1	Tubulovillous	Negative	6	5	G1	0	0	0	0	0	0	1	1	Yes	Dead	Yes	0		Curative
61	Female	0	II	10.0	3	Adenoma with high-grade dysplasia	uT1: Tumor invading the submucosa	No	rT1: Tumor invading the submucosa	No	Protruding Sessile	Anterior	TEM	135	3	Fragmented	Partial	5.0	No	0	0.0	0	0.6	1	Villous	Not assessable	Not assessable	Not assessable	G1	0	0	0	0	0	0	1	1	Yes	Dead	Yes	0		Palliative
72	Female	0	III	2025-05-02	9	Adenocarcinoma	uT1: Tumor invading the submucosa	No			Superficial Flat	Right Lateral	TEM	45	1	En bloc	Complete	4.0	No	0	0.0	0	2025-08-01	1	Villous	Negative	5	4	G1	0	0	0	0	0	0	1	1	No	Dead	No	0	RAB	Curative
70	Male	1		2025-05-03	10	Adenocarcinoma	uT1: Tumor invading the submucosa	No			Excavated	Left Lateral	TEO	100	1	En bloc	Complete		No	0	0.0	0	0.3	0		Negative	10	10	G1	0	0	0	0	0	0	1	1	No	Alive	No	0	RAB	Curative
72	Male	1	III	3.0	15	Adenocarcinoma	uT1: Tumor invading the submucosa	No	rT1: Tumor invading the submucosa	No	Protruding Pedunculated	Left Lateral	TEM	65	1	En bloc	Complete	2.0	No	0	0.0	0	0.6	1	Villous	Negative	6	5	G1	0	0	0	0	0	0	0	1	Yes	Dead	Yes	0
84	Male	1	II	3.0	11	Adenoma with low-grade dysplasia	uT1: Tumor invading the submucosa	No	rT2: Tumor invading the muscularis propria	No	Protruding Sessile	Right Lateral	TEO	85	2	En bloc	Complete		No	0	0.0	0	0.7	1	Tubulovillous	Negative	3	7	G1	0	0	0	0	0	0	0	1	Yes	Dead	No	0
69	Male	1	II	2025-05-02	3	Adenocarcinoma	uT1: Tumor invading the submucosa	No	rT1: Tumor invading the submucosa	No	Superficial Flat	Anterior	TEM	60	1	En bloc	Complete	4.0	No	0	0.0	0	2025-05-01	0		Negative	8	8	G1	0	0	0	0	0	0	0	1	Yes	Dead	Yes	0
